# Supplementary material for: Abiotic synthesis of graphitic carbons in the Eoarchean Saglek-Hebron metasedimentary rocks
Source: Nat Commun. 2024 Jul 6;15:5679. doi: 10.1038/s41467-024-50134-1 (PMC11227522; doi:10.1038/s41467-024-50134-1)
Supplement: Supplementary file 4 — Supplementary Data 1 [file 41467_2024_50134_MOESM4_ESM.xlsx]

## Sheet: Sheet1
	Supplementary Data 1 Mineral compositions (wt%) for the Saglek-Hebron metasedimentary rocks determined by TIMA
Sample ID	magnetite	quartz	grunerite	hastingsite	anthophyllite	katophorite	actinolite	apatite	biotite	augite	chlorite	anorthite	calcite	Fe-dolomite	olivine	antigorite	rest
SG-274	44.75	26.74	24.32	2.32			0.35	0.07	0.03								1.41
SG-236	48.13	22.13			9.02	1.72		0.13		16.6	0.09	0.03					2.14
SG-275	3.75						2.64	0.02	0.23	0.49			41.32	17.93	17.86	6	9.76
