# Supplementary material for: Abiotic synthesis of graphitic carbons in the Eoarchean Saglek-Hebron metasedimentary rocks
Source: Nat Commun. 2024 Jul 6;15:5679. doi: 10.1038/s41467-024-50134-1 (PMC11227522; doi:10.1038/s41467-024-50134-1)
Supplement: Supplementary file 5 — Supplementary Data 2 [file 41467_2024_50134_MOESM5_ESM.xlsx]

## Sheet: Gra-I
Supplementary Data 2 Raman spectral characteristics of graphite in the Saglek-Hebron metasedimentary rocks
Peak area ratio	R2=D1/(G+D1+D2)
Peak temperature	R2*(-445)+641 (Beyssac et al., 2002)
SAMPLES	G-band				D1-band				D2-band			R2	Temperature	2D-band				I-D/G	I-2D/D	I-2D/G	FWHM-D1+G
	Position	Intensity	FWHM	Area	Position	Intensity	FWHM	Area	Position	FWHM	Area		Beyssac et al., 2002	Position	Intensity	FWHM	Area
SG-274_graphite_01_spot-1	1585	35.55	19	1086	1358	1.29	34	59				0.0515284	618.07	2708	10.85	66	1157	0.0362869	8.41085	0.305204	53
SG-274_graphite_01_spot-2	1587	17.95	23	642	1355	4.5	40	278	1627	6	7	0.299892	507.548	2707	5.13	76	583	0.250696	1.14	0.285794	63
SG-274_graphite_01_spot-3	1586	53.52	20	1653	1361	6.44	39	387	1626	6	20	0.187864	557.4	2709	11.53	71	1326	0.120329	1.79037	0.215433	59
SG-274_graphite_01_spot-4	1585	30.98	21	1018	1360	2	35	104				0.0926916	599.752	2709	7.13	66	772	0.0645578	3.565	0.230148	56
SG-274_graphite_01_spot-5	1587	58.29	23	2118	1357	12.69	39	780	1626	6	21	0.267215	522.089	2707	14.64	72	1717	0.217705	1.15366	0.251158	62
SG-274_carbonate+graphite_14-4 spot-13	1586	21.71	21	740	1356	3.39	44	231	1628	6	7	0.236196	535.893	2710	7.52	68	851	0.156149	2.21829	0.346384	65
SG-274_carbonate+graphite_14-4 spot-14	1584	10.62	22	373	1356	2.11	39	133	1626	7	3	0.261297	524.723	2704	3.64	68	400	0.198682	1.72512	0.34275	61
SG-274_apatite+graphite_04-1_spot-2	1584	8.27	21	279	1357	0.93	40	57				0.169643	565.509	2710	2.67	69	296	0.112455	2.87097	0.322854	61
SG-274_apatite+graphite_04-1_spot-3	1583	32.3	21	1094	1356	3.34	39	223				0.169324	565.651	2707	9.34	69	1002	0.103406	2.79641	0.289164	60
SG-274_apatite+graphite_04-1_spot-5	1586	23.44	22	815	1356	4.77	43	345	1627	6	6	0.295883	509.332	2704	7.66	66	800	0.203498	1.60587	0.326792	65
SG-274_carbonate+graphite_21_spot-2	1585	25.14	22	901	1356	4.1	37	250				0.217202	544.345	2708	10	71	1163	0.163087	2.43902	0.397772	59
SG-274_carbonate+graphite_21_spot-3	1585	12.48	21	444	1356	1.32	36	75				0.144509	576.694	2710	4.75	69	529	0.105769	3.59848	0.380609	57
SG-274_graphite_02_spot-1	1586	16.62	20	542	1358	1.33	33	75				0.121556	586.908	2710	5.62	65	560	0.0800241	4.22556	0.338147	53
SG-274_graphite_02-1_spot-1	1586	21.27	22	754	1357	3.11	41	207	1624	6	7	0.213843	545.84	2708	7.05	71	823	0.146215	2.26688	0.331453	63
SG-274_graphite_04_spot-2	1585	14.59	21	502	1358	1.43	40	90				0.152027	573.348	2710	5.39	69	592	0.0980123	3.76923	0.369431	61
SG-274_graphite_04_spot-3	1585	25.22	21	869	1360	2.23	36	121				0.122222	586.611	2710	8.25	68	860	0.0884219	3.69955	0.327121	57
SG-274_graphite_04-1_spot-4	1585	28.27	21	962	1360	1.55	37	86				0.0820611	604.483	2712	9.7	68	1007	0.0548284	6.25806	0.34312	58
SG-274_graphite_04-1_spot-5	1584	19.97	21	685	1357	1.77	39	115				0.14375	577.031	2709	7.71	68	816	0.0886329	4.35593	0.386079	60
SG-274_graphite_04-1_spot-6	1585	36.45	21	1257	1357	4.17	39	269	1628	5	3	0.175932	562.71	2709	11.32	69	1249	0.114403	2.71463	0.310562	60
SG-274_carbonate area_01-1_spot-18_gra	1585	29.46	21	1004	1356	4.14	36	244				0.195513	553.997	2708	9.4466	67	1000	0.14053	2.28179	0.320659	57
SG-274_carbonate area_01-1_spot-22_gra	1585	20.92	22	732	1357	4.04	34	208				0.221277	542.532	2707	8.2	66	886	0.193117	2.0297	0.391969	56
SG-274_carbonate area_01-1_spot-23_gra	1586	7.31	21	244	1350	1	30	48	1617	7	9	0.159468	570.037	2710	2.77	62	271	0.136799	2.77	0.378933	51
SG-274_carbonate area_01-1_spot-24_gra	1586	7.29	20	241	1364	0.52	52	42				0.14841	574.958	2712	1.95	74	218	0.0713306	3.75	0.26749	72
SG-274_carbonate area_01-1_spot-26_gra	1584	10.18	21	347	1354	0.35	44	25				0.0672043	611.094	2709	3.71	64	369	0.0343811	10.6	0.36444	65
SG-274_carbonate area_01-1_spot-27_gra	1585	8.19	22	291	1356	1.1	28	45	1624	5	2	0.133136	581.754	2712	3.04	61	279	0.13431	2.76364	0.371184	50
SG-274_carbonate area_01-2_spot-31_gra	1584	15.61	19	485	1361	0.94	35	43				0.0814394	604.759	2710	5.26	66	541	0.0602178	5.59574	0.336963	54
SG-274_carbonate area_01-2_spot-33_gra	1586	12.47	23	456	1356	2.54	35	137				0.231029	538.192	2708	4.8	67	499	0.203689	1.88976	0.384924	58
SG-274_carbonate area_01-2_spot-38_gra	1585	13.77	20	445	1357	1.2	40	72				0.139265	579.027	2709	3.77	69	431	0.087146	3.14167	0.273784	60
SG-274_carbonate area_01-2_spot-39_gra	1586	7.49	25	302	1356	1.87	34	105				0.257985	526.197	2704	2.2	80	262	0.249666	1.17647	0.293725	59
SG-274_carbonate area_01-2_spot-40_gra	1584	17.89	20	562	1358	1.13	38	66				0.105096	594.232	2707	5.79	64	579	0.0631638	5.12389	0.323644	58
SG-274_carbonate area_01-2_spot-41_gra	1586	10.34	22	375	1355	2	33	103				0.215481	545.111	2708	4.39	61	426	0.193424	2.195	0.424565	55
SG-274_carbonate area_01-3_spot-42_gra	1585	11.03	21	390	1357	1.47	39	87				0.18239	559.836	2710	3.59	69	364	0.133273	2.44218	0.325476	60
SG-274_carbonate area_01-3_spot-43_gra	1586	11.59	20	394	1355	2.51	40	158	1630	6	4	0.284173	514.543	2706	4.95	65	508	0.216566	1.97211	0.427092	60
SG-274_carbonate area_01-3_spot-44_gra	1586	21.28	20	706	1355	3.47	31	177				0.200453	551.798	2709	7.61	63	790	0.163064	2.19308	0.357613	51
SG-274_carbonate area_01-3_spot-46_gra	1585	13.16	21	445	1355	2.25	33	114				0.203936	550.249	2709	4.95	65	501	0.170973	2.2	0.37614	54
SG-274_carbonate area_01-3_spot-47_gra	1585	8.5	20	281	1364	0.72	35	21				0.0695364	610.056	2709	3.12	68	319	0.0847059	4.33333	0.367059	55
SG-274_carbonate area_01-4_spot-50_gra	1585	4.79	22	163	1353	0.79	40	38				0.189055	556.871	2714	1.67	59	132	0.164927	2.11392	0.348643	62
SG-274_carbonate area_01-4_spot-51_gra	1585	9.81	20	319	1354	1.51	35	83				0.206468	549.122	2707	2.9	63	297	0.153925	1.92053	0.295617	55
SG-274_carbonate area_01-4_spot-52_gra	1585	11.39	21	386	1358	1.7	37	97				0.200828	551.631	2710	3.69	67	381	0.149254	2.17059	0.323968	58
SG-274_carbonate area_01-4_spot-53_gra	1585	9.49	23	342	1355	2.08	43	110				0.243363	532.704	2708	3.07	75	350	0.219178	1.47596	0.323498	66
SG-274_carbonate area_01-4_spot-54_gra	1585	9.13	20	288	1361	0.67	40	36				0.111111	591.556	2708	2.94	68	315	0.0733844	4.38806	0.322015	60
SG-274_carbonate area_01-4_spot-57_gra	1585	7.77	21	255	1359	0.94	22	33				0.114583	590.01	2709	2.42	74	264	0.120978	2.57447	0.311454	43
SG-274_carbonate area_01-5_spot-59_gra	1585	10.96	24	410	1356	2.2	37	130				0.240741	533.87	2707	5.13	69	530	0.20073	2.33182	0.468066	61
SG-274_carbonate area_01-5_spot-61_gra	1584	9.51	21	335	1359	0.71	23	24				0.0668524	611.251	2708	2.76	69	304	0.0746583	3.88732	0.290221	44
SG-274_carbonate area_01-5_spot-62_gra	1586	8.14	24	319	1353	1.76	37	93				0.225728	540.551	2709	2.38	71	256	0.216216	1.35227	0.292383	61
SG-274_carbonate area_01-5_spot-63_gra	1586	12.45	22	444	1356	2.41	33	125				0.219684	543.241	2708	4.68	65	465	0.193574	1.94191	0.375904	55
SG-274_carbonate area_01-5_spot-64_gra	1586	8.51	24	345	1353	1.97	37	105	1625	9	8	0.229258	538.98	2705	4.5	60	420	0.231492	2.28426	0.52879	61
SG-274_carbonate area_01-5_spot-65_gra	1585	18.68	22	662	1356	1.97	36	105				0.136897	580.081	2708	7.61	64	792	0.10546	3.86294	0.407388	58
SG-274_carbonate area_01-5_spot-67_gra	1586	7.05	25	281	1355	1.88	35	92				0.246649	531.241	2706	3.11	61	305	0.266667	1.65426	0.441135	60
SG-274_carbonate area_01-5_spot-69_gra	1585	14.85	23	547	1356	1.59	40	96				0.1493	574.561	2710	5.47	64	540	0.107071	3.44025	0.36835	63
SG-274_carbonate area_01-5_spot-70_gra	1585	12.65	22	458	1360	0.67	32	27				0.0556701	616.227	2713	3.48	67	385	0.0529644	5.19403	0.275099	54
SG-274_carbonate area_01-5_spot-71_gra	1585	7	21	251	1351	0.6	50	34				0.119298	587.912	2709	2.01	63	199	0.0857143	3.35	0.287143	71
SG-274_carbonate area_01-5_spot-73_gra	1585	9.02	23	339	1358	0.73	33	41				0.107895	592.987	2706	3.77	62	385	0.0809313	5.16438	0.41796	56
SG-274_carbonate area_01-5_spot-74_gra	1586	15.07	21	501	1358	1.48	32	57				0.102151	595.543	2710	5.4	65	549	0.0982084	3.64865	0.358328	53
SG-274_carbonate area_01-7_spot-2_gra	1585	6.47	24	239	1358	0.72	38	42				0.149466	574.488	2707	2	61	196	0.111283	2.77778	0.309119	62
SG-274_carbonate area_02-1_spot-104_gra	1586	11.57	22	402	1354	1.81	38	98				0.196	553.78	2710	3.69	66	395	0.156439	2.03867	0.318928	60
SG-274_carbonate area_02-1_spot-109_gra	1585	10.13	22	343	1360	1.57	34	86				0.200466	551.793	2712	2.66	64	238	0.154985	1.69427	0.262586	56
SG-274_carbonate area_02-2_spot-116_gra	1586	7.56	24	293	1356	1.04	29	43				0.127976	584.051	2708	2.83	67	298	0.137566	2.72115	0.374339	53
SG-274_carbonate area_02-2_spot-119_gra	1584	6.6	23	246	1366	0.59	30	22				0.0820896	604.47	2707	1.83	67	188	0.0893939	3.10169	0.277273	53
SG-274_carbonate area_02-2_spot-123_gra	1586	19.64	21	655	1357	2.6	41	174				0.209891	547.598	2709	5.43	68	594	0.132383	2.08846	0.276477	62
SG-274_carbonate area_03-1_spot-141_gra	1586	6.36	23	238	1354	1.43	40	93				0.280967	515.97	2707	2.22	76	282	0.224843	1.55245	0.349057	63
SG-274_carbonate area_03-1_spot-142_gra	1586	10.8	28	477	1355	3.94	48	298				0.384516	469.89	2706	4.03	70	447	0.364815	1.02284	0.373148	76
SG-274_carbonate area_03-1_spot-143_gra	1585	10.37	20	343	1353	1.77	32	77				0.183333	559.417	2706	4.16	64	412	0.170685	2.35028	0.401157	52
SG-274_carbonate area_03-1_spot-145_gra	1584	8.35	23	313	1356	0.63	34	30				0.0874636	602.079	2710	3.77	69	418	0.0754491	5.98413	0.451497	57
SG-274_carbonate area_03-1_spot-146_gra	1585	11.61	22	418	1354	0.85	48	53				0.112527	590.926	2709	3.32	68	342	0.0732127	3.90588	0.28596	70
SG-274_carbonate area_03-1_spot-147_gra	1585	20.9	19	621	1357	1.23	33	56				0.0827179	604.191	2713	5.52	64	557	0.0588517	4.4878	0.264115	52
SG-274_carbonate area_03-1_spot-148_gra	1586	14.98	22	518	1356	3.34	37	198				0.276536	517.941	2700	6.76	55	597	0.222964	2.02395	0.451268	59
SG-274_carbonate area_03-1_spot-149_gra	1584	12.7	22	435	1357	2.11	37	112				0.204753	549.885	2705	4.61	65	498	0.166142	2.18483	0.362992	59
SG-274_carbonate area_03-1_spot-150_gra	1585	36.31	20	1208	1356	4.36	34	232				0.161111	569.306	2708	11.21	67	1242	0.120077	2.5711	0.30873	54
SG-274_carbonate area_03-1_spot-151_gra	1585	12.92	22	451	1354	4.8	37	294	1620	14	9	0.38992	467.485	2702	5	68	554	0.371517	1.04167	0.386997	59
SG-274_carbonate area_03-1_spot-152_gra	1586	15.45	23	567	1355	3.58	34	199				0.259791	525.393	2706	5.15	63	528	0.231715	1.43855	0.333333	57
SG-274_carbonate area_03-1_spot-153_gra	1585	12.77	20	412	1357	2.33	37	131				0.241252	533.643	2711	4.47	66	429	0.182459	1.91845	0.350039	57
SG-274_carbonate area_03-1_spot-158_gra	1585	14.87	25	587	1357	4.08	41	254				0.302021	506.6	2705	5.9	71	678	0.274378	1.44608	0.396772	66
SG-274_carbonate area_03-1_spot-159_gra	1584	6.97	20	233	1356	0.78	40	47				0.167857	566.304	2706	2.5	68	237	0.111908	3.20513	0.35868	60
SG-274_carbonate area_03-1_spot-161_gra	1583	18.63	21	635	1357	0.69	41	41				0.0606509	614.01	2710	6.64	64	655	0.037037	9.62319	0.356414	62
SG-274_carbonate area_03-1_spot-166_PCG	1587	63.76	24	2421	1355	24.16	34	1331	1625	7	35	0.351466	484.598	2703	33.76	57	2984	0.378921	1.39735	0.529486	58
SG-274_carbonate area_03-1_spot-167_gra	1584	22.91	22	846	1360	1.96	35	109				0.114136	590.209	2711	8.15	66	880	0.0855522	4.15816	0.35574	57
SG-274_carbonate area_03-1_spot-168_gra	1584	15.86	22	563	1357	1.22	38	73				0.11478	589.923	2710	5.87	66	608	0.0769231	4.81148	0.370113	60
SG-274_carbonate area_03-1_spot-169_gra	1585	12.49	21	425	1358	1.38	30	63				0.129098	583.551	2712	4.79	64	455	0.110488	3.47101	0.383507	51
SG-274_carbonate area_04-1_spot-172_gra	1586	9.18	22	330	1360	1.76	39	106				0.243119	532.812	2709	3.55	70	398	0.191721	2.01705	0.38671	61
SG-274_carbonate area_04-1_spot-173_gra	1587	13.31	21	459	1356	3.46	41	242				0.345221	487.377	2704	2.93	73	346	0.259955	0.846821	0.220135	62
SG-274_carbonate area_04-1_spot-175_gra	1585	9.6	21	335	1358	1.38	36	68				0.168734	565.913	2711	3.2	70	330	0.14375	2.31884	0.333333	57
SG-274_carbonate area_04-1_spot-179_gra	1587	29.16	23	1090	1358	8.77	36	524	1628	8	13	0.322065	497.681	2706	10.1	66	1130	0.300754	1.15165	0.346365	59
SG-274_carbonate area_04-1_spot-180_gra	1585	9.99	21	341	1356	1.89	40	102				0.230248	538.54	2711	4.7	62	445	0.189189	2.48677	0.47047	61
SG-274_carbonate area_04-1_spot-181_gra	1588	9.97	23	368	1357	3.37	37	191	1628	6	11	0.335088	491.886	2704	4.42	65	432	0.338014	1.31157	0.44333	60
SG-274_carbonate area_04-1_spot-182_gra	1584	7.97	20	267	1362	0.57	36	25				0.0856164	602.901	2710	3.42	64	299	0.0715182	6	0.429109	56
SG-274_carbonate area_04-1_spot-183_gra	1584	8.07	21	283	1345	0.51	16	10				0.0341297	625.812	2712	3.21	61	284	0.063197	6.29412	0.39777	37
SG-274_carbonate area_04-1_spot-186_gra	1586	23.69	23	884	1356	5.39	35	316	1630	5	5	0.262241	524.303	2707	8.26	66	891	0.227522	1.53247	0.34867	58
SG-274_carbonate area_04-1_spot-188_gra	1586	12	24	467	1357	2.69	37	155				0.249196	530.108	2708	4.65	71	480	0.224167	1.72862	0.3875	61
SG-274_carbonate area_04-1_spot-189_gra	1585	8.38	23	322	1356	1.34	32	63				0.163636	568.182	2707	2.83	69	297	0.159905	2.11194	0.337709	55
SG-274_carbonate area_04-1_spot-190_gra	1585	18.7	22	663	1356	4.58	36	271				0.29015	511.883	2708	6.9	66	756	0.24492	1.50655	0.368984	58
SG-274_carbonate area_04-1_spot-191_gra	1584	20.16	22	735	1356	2.92	38	175				0.192308	555.423	2706	8.94	64	961	0.144841	3.06164	0.443452	60
SG-274_carbonate area_04-1_spot-194_gra	1585	20.37	23	766	1359	3.66	35	192				0.200418	551.814	2709	7.24	66	772	0.179676	1.97814	0.355425	58
SG-274_carbonate area_04-1_spot-195_gra	1585	6.06	21	199	1357	0.88	37	39				0.163866	568.08	2710	2.31	57	188	0.145215	2.625	0.381188	58
SG-274_carbonate area_04-1_spot-196_gra(no D peak)	1583	7.46	21	261	1359	0.28	27	9				0.0333333	626.167	2710	2.66	70	273	0.0375335	9.5	0.356568	48
SG-274_carbonate area_04-1_spot-197_gra	1585	10.28	20	347	1357	1.6	39	97				0.218468	543.782	2709	4.78	61	459	0.155642	2.9875	0.464981	59
SG-274_carbonate area_04-2_spot-200_gra	1586	8.83	23	332	1355	2.14	36	115	1626	3	5	0.254425	527.781	2709	3.95	65	413	0.242356	1.84579	0.447339	59
SG-274_carbonate area_04-2_spot-201_gra	1587	13.86	23	495	1357	3.48	36	188				0.275256	518.511	2704	3.1	66	314	0.251082	0.890805	0.223665	59
SG-274_carbonate area_04-2_spot-202_gra (no D peak)	1585	7.55	22	254	1360	0.39	14	8				0.0305344	627.412	2710	2	71	216	0.0516556	5.12821	0.264901	36
SG-274_carbonate area_04-2_spot-205_gra	1585	10.33	24	401	1355	3.15	36	169				0.296491	509.061	2702	5.84	58	526	0.304937	1.85397	0.565344	60
SG-274_carbonate area_04-2_spot-208_gra	1586	10.94	23	392	1355	1.94	36	114				0.225296	540.743	2706	3.84	66	398	0.177331	1.97938	0.351005	59
SG-274_carbonate area_04-2_spot-209_gra	1585	17.26	23	658	1354	6.52	33	354	1621	10	16	0.344358	487.761	2700	9.49	61	910	0.377752	1.45552	0.549826	56
SG-274_carbonate area_04-2_spot-210_gra	1586	25.59	21	891	1355	7.84	36	426	1624	7	13	0.320301	498.466	2708	8.97	69	998	0.30637	1.14413	0.350528	57
SG-274_carbonate area_04-2_spot-211_gra	1585	21.22	22	756	1356	3.58	36	214	1628	4	5	0.219487	543.328	2709	6.98	67	715	0.168709	1.94972	0.328935	58
SG-274_carbonate area_04-2_spot-213_gra	1585	44.03	22	1572	1357	4.54	34	257				0.140514	578.471	2711	14.16	69	1573	0.103112	3.11894	0.321599	56
SG-274_carbonate area_04-2_spot-214_gra	1585	10.18	21	362	1357	1.27	33	62				0.146226	575.929	2708	4.59	68	492	0.124754	3.61417	0.450884	54
SG-274_carbonate area_04-2_spot-216_gra	1586	15.05	23	548	1357	3.06	34	165				0.231417	538.02	2706	8.83	66	961	0.203322	2.88562	0.586711	57
SG-274_carbonate area_04-2_spot-219_gra	1585	10.17	20	333	1355	0.98	41	47				0.123684	585.961	2707	3.1	64	308	0.0963618	3.16327	0.304818	61
SG-274_carbonate area_04-2_spot-220_gra	1586	15.99	22	565	1356	2.52	30	121				0.176385	562.509	2709	6.08	61	596	0.157598	2.4127	0.380238	52
SG-274_carbonate area_04-3_spot-221_gra	1586	14.97	22	542	1356	3.23	36	178				0.247222	530.986	2708	5.87	65	632	0.215765	1.81734	0.392118	58
SG-274_carbonate area_04-3_spot-224_gra	1586	9.57	21	316	1357	1.56	40	87				0.215881	544.933	2707	2.65	66	282	0.163009	1.69872	0.276907	61
SG-274_carbonate area_04-3_spot-225_gra	1585	12.57	22	459	1357	3	33	138				0.231156	538.136	2707	4.54	68	494	0.238663	1.51333	0.361177	55
SG-274_carbonate area_04-3_spot-226_gra	1585	17.39	21	596	1357	2.5	38	146				0.196765	553.439	2711	5.44	65	560	0.143761	2.176	0.312823	59
SG-274_carbonate area_04-3_spot-228_gra	1585	12.16	24	490	1359	1.48	39	86				0.149306	574.559	2708	4.19	73	490	0.121711	2.83108	0.344572	63
SG-274_carbonate area_04-3_spot-229_gra	1586	17.18	22	613	1354	4.85	36	279				0.31278	501.813	2705	6.66	67	733	0.282305	1.3732	0.38766	58
SG-274_carbonate area_04-3_spot-230_gra	1585	10.89	22	401	1356	1.42	34	79				0.164583	567.76	2707	5.31	68	572	0.130395	3.73944	0.487603	56
SG-274_carbonate area_04-3_spot-232_gra	1585	9.52	21	333	1350	1.12	21	31				0.0851648	603.102	2712	3.91	65	419	0.117647	3.49107	0.410714	42
SG-274_carbonate area_04-3_spot-238_gra	1586	16.8	21	589	1355	5.63	37	343	1625	11	12	0.363347	479.31	2702	6.85	69	775	0.335119	1.2167	0.407738	58
SG-274_carbonate area_05-1_spot-250_gra	1587	19.33	26	814	1355	7.59	37	458	1628	5	7	0.358092	481.649	2703	8.48	70	972	0.392654	1.11726	0.438696	63
SG-274_carbonate area_05-2_spot-251_gra	1585	14.65	23	546	1358	2.16	35	117				0.176471	562.471	2708	5.26	73	586	0.14744	2.43519	0.359044	58
SG-274_carbonate area_05-2_spot-252_gra	1585	21.43	20	707	1355	1.74	42	93				0.11625	589.269	2709	7.53	68	806	0.0811946	4.32759	0.351377	62
SG-274_carbonate area_05-2_spot-253_gra	1586	11.47	23	410	1355	3.91	38	236	1629	8	7	0.361409	480.173	2710	3.48	70	375	0.340889	0.890026	0.3034	61
SG-274_carbonate area_05-2_spot-254_gra	1585	14.45	22	522	1357	2.42	38	129				0.198157	552.82	2709	5.19	68	579	0.167474	2.14463	0.35917	60
SG-274_carbonate area_05-2_spot-255_gra	1586	13.28	21	450	1356	3.5	30	168				0.271845	520.029	2706	8.93	56	758	0.263554	2.55143	0.67244	51
SG-274_carbonate area_05-2_spot-256_PCG	1586	3.6	26	157	1353	2.79	39	159	1626	13	11	0.486239	424.624	2703	1.27	88	134	0.775	0.455197	0.352778	65
SG-274_carbonate area_05-2_spot-257_graphite	1586	16.58	22	602	1359	2.46	36	123				0.169655	565.503	2711	6.23	70	729	0.148372	2.53252	0.375754	58
SG-274_carbonate area_05-2_spot-260_graphite	1585	18.83	22	673	1357	2.94	32	155				0.187198	557.697	2705	7.9	60	737	0.156134	2.68707	0.419543	54
SG-274_carbonate area_05-2_spot-262_graphite	1585	20.69	20	675	1359	1.56	27	61				0.0828804	604.118	2709	6.61	70	738	0.0753987	4.23718	0.319478	47
SG-274_carbonate area_05-2_spot-264_graphite	1585	19.16	20	627	1359	1.93	36	107				0.145777	576.129	2710	6.39	68	687	0.100731	3.31088	0.333507	56
SG-274_carbonate area_05-2_spot-265_graphite	1585	12.54	22	451	1358	3.44	39	215				0.322823	497.344	2705	4.61	70	493	0.274322	1.34012	0.367624	61
SG-274_carbonate area_05-2_spot-266_graphite	1585	12	22	427	1358	1.41	37	73				0.146	576.03	2708	4.24	69	432	0.1175	3.00709	0.353333	59
SG-274_carbonate area_05-2_spot-267_graphite	1585	16.48	20	541	1358	2.8	34	147				0.213663	545.92	2707	5.3	68	565	0.169903	1.89286	0.321602	54
SG-274_carbonate area_05-2_spot-268_graphite	1585	9.68	21	343	1358	1.6	47	101				0.227477	539.773	2710	3.84	72	425	0.165289	2.4	0.396694	68
SG-274_carbonate area_05-2_spot-275_graphite	1585	13.65	22	490	1356	1.86	37	102				0.172297	564.328	2708	4.34	70	475	0.136264	2.33333	0.317949	59

## Sheet: Gra-II
Supplementary Data 2 Raman spectral characteristics of graphite in the Saglek-Hebron metasedimentary rocks
Peak area ratio	R2=D1/(G+D1+D2)
Peak temperature	R2*(-445)+641 (Beyssac et al., 2002)
SAMPLES	G-band				D1-band				D2-band			R2	Temperature	2D-band				I-D/G	I-2D/D	I-2D/G	FWHM-D1+G
	Position	Intensity	FWHM	Area	Position	Intensity	FWHM	Area	Position	FWHM	Area		Beyssac et al., 2002	Position	Intensity	FWHM	Area
SG-274_apatite+graphite_04 map_gra+carb	1584	20.3	24	794	1355	3.23	44	233				0.226874	540.041	2705	7.21	68	749	0.159113	2.2322	0.355172	68
SG-274_carbonate+graphite_06-1 map_G band	1584	26	19	857	1360	1.19	34	65				0.0704989	609.628	2711	7.94	65	793	0.0457692	6.67227	0.305385	53
SG-274_carbonate+graphite_06-1 map_D band	1584	38.24	19	1159	1356	9.64	35	560				0.325771	496.032	2707	12.54	63	1206	0.252092	1.30083	0.327929	54
SG-274_carbonate+graphite_07	1584	34.58	20	1131	1357	2.92	37	167				0.128659	583.747	2710	12.08	66	1245	0.0844419	4.13699	0.349335	57
SG-274_carbonate+graphite_09	1585	26.54	22	933	1357	4.45	35	257				0.215966	544.895	2708	8.25	66	912	0.167671	1.85393	0.310852	57
SG-274_carbonate+graphite_11-2	1584	38.09	22	1370	1355	5.26	37	287				0.173205	563.924	2706	12.35	66	1324	0.138094	2.34791	0.324232	59
SG-274_carbonate+graphite_13	1584	12.46	19	387	1357	1.93	30	93				0.19375	554.781	2708	4.15	65	416	0.154896	2.15026	0.333066	49
SG-274_carbonate+graphite_14	1584	22.45	21	759	1357	2.99	37	177				0.189103	556.849	2707	6.62	64	707	0.133185	2.21405	0.294878	58
SG-274_carbonate+graphite_14-1	1585	15.39	23	590	1355	4.18	40	238	1620	9	7	0.28503	514.162	2704	4.68	67	512	0.271605	1.11962	0.304094	63
SG-274_apatite+graphite_04-1 map_gra+car	1584	13.02	19	414	1360	1.21	51	73				0.149897	574.296	2709	4.58	71	474	0.0929339	3.78512	0.351767	70
SG-274_carbonate+graphite_21 map	1585	30.2	21	1024	1357	3.68	38	244				0.192429	555.369	2706	13.41	62	1321	0.121854	3.64402	0.44404	59
SG-274_carbonate+graphite_21_spot-1_gra+carb	1585	23.39	27	1010	1356	7.99	40	513				0.336835	491.108	2704	7.83	73	945	0.341599	0.979975	0.334758	67
SG-274_graphite_02-1_map-2_gra+carb	1586	19.07	21	634	1358	2.93	37	160				0.201511	551.327	2710	7.57	66	789	0.153644	2.58362	0.396959	58
SG-274_graphite_04_map_gra+carb	1585	23.84	22	852	1358	3.23	35	178				0.172816	564.097	2707	10.14	65	1104	0.135487	3.13932	0.425336	57
SG-274_graphite_04_spot-1_gra+carb	1585	25.55	24	983	1355	5.34	37	323	1626	4	2	0.246942	531.111	2705	9.16	68	1018	0.209002	1.71536	0.358513	61
SG-274_graphite_04-1_map_gra+carb	1586	13.73	25	549	1358	2.66	43	185				0.252044	528.841	2708	4.17	70	442	0.193736	1.56767	0.303714	68
SG-274_carbonate area_01-1_spot-17_gra+car	1586	9.42	22	323	1353	2.57	35	137				0.297826	508.467	2704	4.23	69	388	0.272824	1.64591	0.449045	57
SG-274_carbonate area_01-1_spot-21_gra+car	1585	7	21	239	1361	0.77	37	36				0.130909	582.745	2712	3.07	68	318	0.11	3.98701	0.438571	58
SG-274_carbonate area_01-1_spot-25_gra+car	1586	17.82	21	629	1359	2.22	34	125				0.165782	567.227	2707	10.83	53	918	0.124579	4.87838	0.607744	55
SG-274_carbonate area_01-2_spot-29_gra+car	1586	5.77	18	164	1356	0.48	39	28				0.145833	576.104	2716	1.99	66	154	0.0831889	4.14583	0.344887	57
SG-274_carbonate area_01-2_spot-37_gra+car	1586	7.26	21	247	1357	0.91	32	38				0.133333	581.667	2710	2.31	63	230	0.125344	2.53846	0.318182	53
SG-274_carbonate area_01-3_spot-45_gra+car	1585	7.17	22	258	1355	0.97	33	44				0.145695	576.166	2708	2.65	66	254	0.135286	2.73196	0.369596	55
SG-274_carbonate area_01-5_spot-68_gra+carb	1586	10.97	23	412	1357	2.3	34	117				0.221172	542.578	2706	3.58	60	325	0.209663	1.55652	0.326345	57
SG-274_carbonate area_01-7_spot-1_gra+car	1585	9.11	22	320	1357	1.73	34	93				0.225182	540.794	2706	6.3	58	576	0.189901	3.64162	0.691548	56
SG-274_carbonate area_01-7_spot-4_gra+car	1586	14.74	25	602	1355	4.87	35	282				0.319005	499.043	2705	5.32	70	539	0.330393	1.0924	0.360923	60
SG-274_carbonate area_02-1_spot-108_gra+car	1585	11.75	23	440	1356	1.75	33	69				0.13556	580.676	2709	4.75	63	468	0.148936	2.71429	0.404255	56
SG-274_carbonate area_02-2_spot-114_gra+car	1585	11.43	23	423	1358	2.62	41	166				0.281834	515.584	2707	3.92	66	420	0.229221	1.49618	0.342957	64
SG-274_carbonate area_02-2_spot-122_gra+car	1585	14.83	19	455	1358	3.19	32	175	1622	7	12	0.272586	519.699	2710	5.56	63	546	0.215105	1.74295	0.374916	51
SG-274_carbonate area_02-2_spot-130_gra+car	1585	5.54	21	186	1360	0.76	37	32				0.146789	575.679	2710	2.18	68	213	0.137184	2.86842	0.393502	58
SG-274_carbonate area_03-1_spot-154_gra+car	1586	6.74	21	222	1359	1.16	39	64				0.223776	541.42	2714	2.7	67	250	0.172107	2.32759	0.400593	60
SG-274_carbonate area_03-1_spot-155_gra+car	1585	14.31	22	505	1354	1.75	33	85				0.144068	576.89	2709	6.36	62	637	0.122292	3.63429	0.444444	55
SG-274_carbonate area_03-1_spot-160_gra+car	1585	11.63	23	438	1358	1.21	30	54				0.109756	592.159	2709	5.08	57	453	0.104041	4.19835	0.436801	53
SG-274_carbonate area_03-1_spot-162_PCG+car	1586	15	25	595	1355	8.95	32	455	1626	10	20	0.425234	451.771	2698	11.03	52	904	0.596667	1.2324	0.735333	57
SG-274_carbonate area_03-1_spot-170_gra+car	1585	11.95	21	412	1358	1.02	40	53				0.113978	590.28	2710	3.92	61	384	0.0853556	3.84314	0.328033	61
SG-274_carbonate area_04-1_spot-174_gra+car	1586	17	21	578	1359	2.99	36	163				0.219973	543.112	2707	5.12	66	547	0.175882	1.71237	0.301176	57
SG-274_carbonate area_04-1_spot-184_gra+car	1586	10.67	19	318	1360	1.18	44	79				0.198992	552.448	2713	4.4	62	404	0.11059	3.72881	0.412371	63
SG-274_carbonate area_04-2_spot-215_gra+car	1585	10.87	21	370	1357	1.6	36	90				0.195652	553.935	2709	4.67	62	482	0.147194	2.91875	0.429623	57
SG-274_carbonate area_04-3_spot-227_gra+car	1585	10.52	21	359	1357	1.23	36	57				0.137019	580.026	2711	4.43	65	440	0.11692	3.60163	0.421103	57
SG-274_carbonate area_04-3_spot-231_gra+car	1585	8.44	19	268	1357	0.94	31	43				0.138264	579.473	2713	2.61	62	223	0.111374	2.7766	0.309242	50
SG-274_carbonate area_04-3_spot-236_gra+car	1586	7.82	23	296	1355	4.08	34	229	1617	13	16	0.42329	452.636	2700	4.84	58	432	0.521739	1.18627	0.618926	57
SG-274_carbonate area_05-1_spot-241_gra+car	1586	4.34	22	161	1368	0.9	30	41				0.20297	550.678	2712	1.69	73	181	0.207373	1.87778	0.389401	52
SG-274_carbonate area_05-1_spot-244_gra+car	1586	33.43	22	1203	1360	4.42	35	244				0.168625	565.962	2710	11.45	78	1305	0.132217	2.5905	0.342507	57
SG-274_carbonate area_05-1_spot-245_gra+car	1586	16.06	20	516	1359	2.72	35	153				0.2287	539.229	2712	6.61	67	680	0.169365	2.43015	0.411582	55
SG-274_carbonate area_05-1_spot-246_gra+car	1587	10.27	23	384	1360	1.85	41	119				0.236581	535.722	2709	3.92	76	448	0.180136	2.11892	0.381694	64
SG-274_carbonate area_05-1_spot-247_PCG+car	1587	9.63	24	364	1355	7.68	34	402	1611	17	26	0.507576	415.129	2698	7.98	61	762	0.797508	1.03906	0.82866	58
SG-274_carbonate area_05-1_spot-248_gra+car	1587	3.32	22	119	1356	2.17	32	108	1616	25	17	0.442623	444.033	2703	1.3	72	117	0.653614	0.599078	0.391566	54
SG-274_carbonate area_05-2_spot-259_graphite+carbonate	1586	8.92	22	314	1357	4.95	37	82				0.207071	548.854	2705	2.69	71	264	0.554933	0.543434	0.30157	59
SG-274_carbonate area_05-2_spot-269_graphite+car	1587	10.23	19	316	1357	1.11	28	42				0.117318	588.793	2711	2.98	69	332	0.108504	2.68468	0.2913	47
SG-274_carbonate area_05-2_spot-270_graphite+car	1586	15.85	21	529	1355	2.92	35	159				0.231105	538.158	2709	6.29	65	633	0.184227	2.15411	0.396845	56
SG-274_carbonate area_05-2_spot-271_graphite+car	1584	12.96	24	514	1359	2.61	35	141				0.215267	545.206	2705	5.47	69	594	0.201389	2.09579	0.422068	59
SG-274_carbonate area_05-2_spot-272_graphite+car	1585	14.03	22	490	1357	2.98	36	168				0.255319	527.383	2703	4.37	73	534	0.212402	1.46644	0.311475	58
SG-274_carbonate area_05-2_spot-273_graphite+car	1585	13.6	20	453	1362	1.33	36	68				0.130518	582.919	2710	4.4	68	471	0.0977941	3.30827	0.323529	56
SG-274_carbonate area_05-2_spot-274_graphite+car	1586	17.74	21	583	1357	2.22	33	116				0.165951	567.152	2710	5.89	69	633	0.125141	2.65315	0.332018	54
SG-274_carbonate+graphite_02	1584	24.97	24	953	1356	5.49	38	344				0.265227	522.974	2704	7.77	71	893	0.219864	1.4153	0.311173	62

## Sheet: Gra-III
Supplementary Data 2 Raman spectral characteristics of graphite in the Saglek-Hebron metasedimentary rocks
Peak area ratio	R2=D1/(G+D1+D2)
Peak temperature	R2*(-445)+641 (Beyssac et al., 2002)				FWHM(D1)*(-2.15)+478 (Kouketsu et al. 2014)
SAMPLES	G-band				D1-band				D2-band			R2	Temperature		2D-band				I-D/G	I-2D/D	I-2D/G	FWHM-D1+G
	Position	Intensity	FWHM	Area	Position	Intensity	FWHM	Area	Position	FWHM	Area		Beyssac et al., 2002	Kouketsu et al. 2014	Position	Intensity	FWHM	Area
SG-274_carbonate area_01-3_spot-48_PCG+CO2	1587	8.15	22	276	1355	8.25	40	518	1619	8	26	0.631707	359.89	392	2696	5.29	55	386	1.01227	0.641212	0.64908	62
SG-274_carbonate area_01-4_spot-58_PCG+CO2_map	1587	13.11	24	485	1355	13.89	40	866	1620	22	70	0.60943	369.804	392	2690	7.63	55	664	1.0595	0.549316	0.581998	64
SG-274_carbonate area_01-4_spot-58_PCG+CO2	1589	9.18	18	260	1353	7.95	38	460	1620	24	82	0.573566	385.763	396.3	2683	8.91	45	641	0.866013	1.12075	0.970588	56
SG-274_carbonate area_01-7_PCG+CO2_map	1589	8.42	26	326	1353	14.33	43	946	1621	22	110	0.684515	336.391	385.55	2689	5.35	56	439	1.7019	0.373343	0.635392	69
SG-274_carbonate area_01-7_spot-3_PCG+CO2	1588	9.54	27	383	1354	14.09	43	943	1620	22	125	0.649897	351.796	385.55	2691	7.11	57	638	1.47694	0.504613	0.745283	70
SG-274_carbonate area_03-1_spot-164_PCG+CO2	1586	6.94	25	285	1358	3.38	40	230				0.446602	442.262		2703	3.38	61	318	0.487032	1	0.487032	65
SG-274_carbonate area_04-3_spot-233_PCG+CO2	1586	3.65	25	126	1355	5.46	38	320	1615	23	43	0.654397	349.793	396.3	2695	1.88	57	143	1.49589	0.344322	0.515068	63
SG-274_carbonate area_05-2_spot-263_graphite+CO2	1586	17.61	21	591	1355	5.23	34	280				0.32147	497.946		2699	7.76	67	836	0.29699	1.48375	0.440659	55

## Sheet: Gra-IV
Supplementary Data 2 Raman spectral characteristics of graphite in the Saglek-Hebron metasedimentary rocks
Peak area ratio	R2=D1/(G+D1+D2)
Peak temperature	R2*(-445)+641 (Beyssac et al., 2002)				FWHM(D1)*(-2.15)+478 (Kouketsu et al. 2014)
SAMPLES	G-band				D1-band				D2-band			R2	Temperature		2D-band				I-D/G	I-2D/D	I-2D/G	FWHM-D1+G
	Position	Intensity	FWHM	Area	Position	Intensity	FWHM	Area	Position	FWHM	Area		Beyssac et al., 2002	Kouketsu et al. 2014	Position	Intensity	FWHM	Area
SG-275_graphite+carbonate_05_G band	1584	32.31	26	1371	1356	4.15	47	289				0.174096	563.527		2707	11.85	75	1328	0.128443	2.85542	0.36676	73
SG-275_graphite+carbonate_05_PCG	1586	12.4	31	635	1355	9.51	38	580	1626	8	8	0.474244	429.962		2701	8.72	77	970	0.766935	0.91693	0.703226	69
SG-275_graphite+carbonate_05-1-1（G-band）	1585	64.44	25	2546	1354	33.74	37	1900	1625	10	80	0.419797	454.19		2703	26.14	78	2977	0.523588	0.774748	0.405649	62
SG-275_graphite+carbonate_05-1-1（PCG）	1584	38.45	43	2436	1352	31.54	55	2474	1620	8	13	0.502539	417.37	359.75	2695	17.03	75	1853	0.820286	0.539949	0.442913	98
SG-275_graphite+carbonate_05-1-2（G-band）	1584	38.76	26	1606	1355	15.23	38	882	1620	15	26	0.350835	484.878		2702	19.12	68	1791	0.392931	1.25542	0.493292	64
SG-275_graphite+carbonate_05-1-2（PCG）	1586	26.77	29	1227	1355	23.78	35	1200	1620	17	47	0.485044	425.155	402.75	2700	18.17	62	1421	0.888308	0.764087	0.678745	64
SG-275_graphite+carbonate_05-2-3_2um（G-band）	1585	35.746	23	1293	1357	4.06	50	316				0.196395	553.604		2711	14.784	86	1815	0.113579	3.64138	0.413585	73
SG-275_graphite+carbonate_05-2-3_3.5um（G-band）	1585	13.619	25	531	1358	1.751	55	156				0.227074	539.952		2710	5.5	83	650	0.12857	3.14106	0.403848	80
SG-275_graphite+carbonate_05-3-1_0.1um（G-band）	1584	54.683	24	2075	1355	5.53	50	389				0.157873	570.746		2708	19.72	69	2124	0.101128	3.566	0.360624	74
SG-275_graphite+carbonate_05-3-1_0.1um（D-band）	1586	48.92	44	3173	1356	46.26	79	5298	1626	40	386	0.598171	374.814	308.15	2703	12.65	81	1615	0.945626	0.273454	0.258585	123
SG-275_graphite+carbonate_05-3-1_gra-1	1583	52.42	23	1936	1356	4.52	43	288				0.129496	583.374		2708	18.8	68	2017	0.0862266	4.15929	0.358642	66
SG-275_graphite+carbonate_05-3-1_gra-2	1584	49.59	26	2053	1356	10.91	62	1016				0.331052	493.682		2707	15.05	74	1717	0.220004	1.37947	0.303489	88
SG-275_graphite+carbonate_05-3-1_gra-3	1585	41.93	35	2042	1357	26.74	80	3304	1620	97	657	0.550391	396.076		2707	10.65	78	1252	0.63773	0.39828	0.253995	115
SG-275_graphite+carbonate_05-3-1_gra-4	1586	49.48	40	2967	1356	41.31	75	4557	1626	36	304	0.582141	381.947	316.75	2705	13.26	80	1602	0.834883	0.320988	0.267987	115
SG-275_graphite+carbonate_05-3-1_gra-5	1586	53.68	46	3601	1356	52.43	78	5962	1625	39	392	0.598895	374.492	310.3	2702	13.53	82	1748	0.976714	0.258058	0.252049	124
SG-275_graphite+carbonate_05-3-1_gra-6	1588	32.77	48	2374	1356	35.59	78	4095	1630	28	206	0.613483	368	310.3	2703	8.42	83	1089	1.08605	0.236583	0.256942	126
SG-275_graphite+carbonate_09-2（G-band）	1585	27.48	25	1072	1355	16.82	43	1165	1628	18	84	0.501939	417.637		2705	10.65	72	1255	0.612082	0.633175	0.387555	68
SG-275_graphite+carbonate_09-2（D-band）	1586	14.51	27	619	1354	12.73	44	887	1623	20	78	0.559975	391.811	383.4	2704	6.89	75	792	0.877326	0.541241	0.474845	71
SG-275_graphite+carbonate_09-3（D-band）	1586	29.41	28	1260	1354	25.04	46	1824	1625	18	142	0.565406	389.394	379.1	2704	11.36	76	1336	0.851411	0.453674	0.386263	74
SG-275_graphite+carbonate_09-4	1584	22.6	24	883	1358	3	48	226				0.203787	550.315		2710	8.92	70	989	0.132743	2.97333	0.39469	72
SG-275_graphite+carbonate_10-1（G-band）	1585	17.66	28	804	1355	3	48	211				0.207882	548.493		2709	8.9	72	944	0.169875	2.96667	0.503964	76
SG-275_graphite+carbonate_10-1（D-band）	1586	29.79	28	1362	1354	23.14	39	1416	1628	9	57	0.499471	418.735	394.15	2704	12.17	74	1288	0.776771	0.525929	0.408526	67
SG-275_graphite+carbonate_10-3（G-band）	1585	37.34	24	1416	1355	10.89	47	781				0.355485	482.809		2708	12.13	71	1357	0.291644	1.11387	0.324853	71
SG-275_graphite+carbonate_10-3（D-band）	1586	46.64	32	2383	1354	44.7	41	2965	1625	20	197	0.534716	403.051	389.85	2701	19.81	67	2048	0.958405	0.443177	0.424743	73
SG-275_graphite+carbonate_11（G-band）	1585	19.14	27	835	1355	5.6	49	417				0.333067	492.785		2705	9.66	70	1029	0.292581	1.725	0.504702	76
SG-275_graphite+carbonate_11（D-band）	1587	27.97	29	1269	1355	26.82	43	1822	1624	20	139	0.564087	389.981	385.55	2702	12.71	70	1385	0.958885	0.4739	0.454415	72
