# Supplementary material for: Abiotic synthesis of graphitic carbons in the Eoarchean Saglek-Hebron metasedimentary rocks
Source: Nat Commun. 2024 Jul 6;15:5679. doi: 10.1038/s41467-024-50134-1 (PMC11227522; doi:10.1038/s41467-024-50134-1)
Supplement: Supplementary file 6 — Supplementary Data 3 [file 41467_2024_50134_MOESM6_ESM.xlsx]

## Sheet: SG-274_C+G_21
Supplementary Data 3 Elemental compositions (wt%) of quartz, calcite, graphite and chlorite analysed by TEM-EDS
	O	Si	C	Ca	Fe	Al	Mg	sum	comments
spectrum_1	55.5	44.5						100	quartz
spectrum_2	40.3		17.5	38.5	3.7			100	Fe-calcite
spectrum_8	2	1.1	96.9					100	graphite
spectrum_9	26.1	10.2	40.2		14.2	7.9	1.3	99.9	chlorite+graphite
spectrum_10	33.9	1.7	27.4	28.7	6.7		1.7	100.1	Fe-calcite+graphite
spectrum_11	35.4	12.1	17.5		23.6	9.7	1.8	100.1	chlorite+graphite
spectrum_12	1.1	0.7	98.2					100	graphite
spectrum_13	0.8	1.2	98					100	graphite
spectrum_14	1.4	1.1	97.5					100	graphite
spectrum_15	1.7	1.3	97					100	graphite
spectrum_16	32.4	0.4	32.3	31.8	2.8		0.3	100	Fe-calcite
spectrum_17	31.9	0.9	36.2	26.9	3.6		0.5	100	Fe-calcite
spectrum_18	38.2	33.6	28.2					100	quartz+graphite
spectrum_19	38.9	33.9	27.2					100	quartz+graphite
spectrum_20	2.1	1.2	96.7					100	graphite
spectrum_21	25.1	1	58.8	15.1				100	calcite+graphite
spectrum_22	28.4	0.4	45	23.9	2.3			100	Fe-calcite
spectrum_23	8.8	6.4	84.9					100.1	graphite+quartz
spectrum_24	27.7	1.1	47.1	22.3	1.3		0.5	100	Fe-calcite
spectrum_25	3	1.2	95.8					100	graphite
spectrum_26	5.7	3.3	90.9					99.9	graphite+quartz
spectrum_27	33.7	0.7	32.9	29.9	2.5		0.4	100.1	Fe-calcite

## Sheet: SG-274-spot-256
Supplementary Data 3 Elemental compositions (wt%) of quartz and graphite analysed by TEM-EDS
	O	Si	C	sum	comments
spectrum-1	3.7	4	92.3	100	graphite
spectrum-2	2.4	2.5	95.1	100	graphite
spectrum-3	1	0.4	98.6	100	graphite
spectrum-4	49.9	50.1		100	quartz
spectrum-5	50.5	49.5		100	quartz
spectrum-6	42.5	41.3	16.2	100	quartz+graphite
spectrum-7	38.5	47.3	14.2	100	quartz+graphite
spectrum-8	19.1	30.9	50	100	quartz+graphite
spectrum-9	43.5	44.5	12	100	quartz+graphite
spectrum-10	2.2	1.3	96.5	100	graphite
spectrum-11	1.4	0.8	97.8	100	graphite
spectrum-12	37	46.7	16.3	100	quartz+graphite
spectrum-13	1.1	0.7	98.2	100	graphite
spectrum-14	21.4	28.3	50.3	100	quartz+graphite
spectrum-15	9.7	9.7	80.6	100	graphite
spectrum-16	2.5	1.9	95.6	100	graphite
spectrum-17	40	38.1	21.8	99.9	quartz+graphite
spectrum-18	3.7	4.3	92	100	graphite
spectrum-19	20.4	19.3	60.3	100	quartz+graphite
spectrum-20	15	15.6	69.5	100.1	quartz+graphite
spectrum-22	1.8	2	96.2	100	graphite
spectrum-23	1.6	2	96.4	100	graphite

## Sheet: SG-275_C+G_05-3-1
Supplementary Data 3 Elemental compositions (wt%) of silicate, calcite, dolomite, graphite and oxides analysed by TEM-EDS
	O	C	Ca	Mg	Fe	Mn	Si	sum	comments
spectrum-05	46.8	18.1	22	11.5	1.7			100.1	Fe-dolomite
spectrum-06	1.3	98					0.8	100.1	graphite
spectrum-07	43.6	9.8	4.9	0.9		40.8832		100.083	Mn-oxide, dolomite, graphite
spectrum-08	42.1	18.7	3.9	1.2	0.2	33.9		100	Mn-oxide, dolomite, graphite
spectrum-10	44.9	22.9	18.3	12.3	1.6			100	Fe-dolomite
spectrum-11	1.5	98		0.5				100	graphite
spectrum-12	44	11		15.7	13.9	0.7	14.7	100	silicate
spectrum-13	13.4	85.3					1.3	100	graphite
spectrum-14	43.7	10.9		16.4	14.5	1.3	13.3	100.1	silicate
spectrum-15	46.8	8.9		16	13.9	1.5	12.8	99.9	silicate
spectrum-16	29	5		0.7	57	7.8	0.6	100.1	Fe, Mn-oxides
spectrum-17	41.7	18.1	25.5	13.4	0.7	0.7		100.1	Fe, Mn-dolomite
spectrum-18	1.1	98.1					0.8	100	graphite
spectrum-19	34.3	23.3	41.9	0.4				99.9	calcite
spectrum-20	34.5	23.2	42.3					100	calcite
spectrum-21	0.9	97.6					1.5	100	graphite
spectrum-22	0.8	97.5					1.6	99.9	graphite
spectrum-23	1.6	96.6					1.7	99.9	graphite
spectrum-24	1.2	97.9					0.9	100	graphite
spectrum-25	30.3	44.9	24				0.7	99.9	calcite, graphite
spectrum-26	29.2	38.7		10.2	10.5		11.4	100	silicate, graphite
spectrum-27	2	93.1	3.8	0.4			0.7	100	graphite
spectrum-28	31.2	38.2	20.2	8.6	1.1	0.6		99.9	Fe, Mn-dolomite
spectrum-29	29.7	28.6	2.1	0.6	0.9	38		99.9	Mn-oxide, Fe-dolomite, graphite
